# Supplementary material for: Conformational Parameters and Hydrodynamic Behavior of Poly(2-Methyl-2-Oxazoline) in a Broad Molar Mass Range
Source: Polymers (Basel). 2023 Jan 25;15(3):623. doi: 10.3390/polym15030623 (PMC9921015; doi:10.3390/polym15030623)
Supplement: Supplementary file 1 [file polymers-15-00623-s001.zip]

Archive with 1 entries (1 files):
- polymers-2109565-supplementary.pdf
